# Supplementary material for: Investigation of Effects of Novel Bifidobacterium longum ssp. longum on Gastrointestinal Microbiota and Blood Serum Parameters in a Conventional Mouse Model
Source: Microorganisms. 2024 Apr 22;12(4):840. doi: 10.3390/microorganisms12040840 (PMC11052112; doi:10.3390/microorganisms12040840)
Supplement: Supplementary file 1 [file microorganisms-12-00840-s001.zip]

Archive with 1 entries (1 files):
- microorganisms-2927684-supplementary.pdf
